# Supplementary material for: MitoTrace: A Computational Framework for Analyzing Mitochondrial Variation in Single-Cell RNA Sequencing Data
Source: Genes (Basel). 2023 Jun 4;14(6):1222. doi: 10.3390/genes14061222 (PMC10298143; doi:10.3390/genes14061222)
Supplement: Supplementary file 1 [file genes-14-01222-s001.zip]

Archive with 1 entries (1 files):
- genes-2398763-supplementary.xlsx
